# Supplementary material for: Differences in the Effect of Dopamine on the Phototransduction Between Lampreys and Jawed Vertebrates
Source: Int J Mol Sci. 2026 Jan 31;27(3):1435. doi: 10.3390/ijms27031435 (PMC12897906; doi:10.3390/ijms27031435)
Supplement: Supplementary file 1 [file ijms-27-01435-s001.zip]

Archive with 1 entries (1 files):
- ijms-4039475-supplementary.pdf
